# Supplementary material for: Association of recurrent venous thromboembolism and circulating microRNAs
Source: Clin Epigenetics. 2019 Feb 13;11:28. doi: 10.1186/s13148-019-0627-z (PMC6374897; doi:10.1186/s13148-019-0627-z)
Supplement: Supplementary file 2 — Table S1. Presentation of the 110 miRNAs (ΔCt = Ctglobal mean − CtmiR of interest) in cases and controls. (XLSX 17 kb) [file 13148_2019_627_MOESM2_ESM.xlsx]

## Sheet: Sheet2
Table S1. Presentation of the 110 miRNAs (ΔCt =Ct global mean – Ct miR of interest) in cases and controls
MiRNA (ΔCt)	Cases (recurrent VTE) (Median)	Cases (recurrent VTE) (IQR)	Controls (non-recurrent VTE) (Median)	Controls (non-recurrent VTE) (IQR)	P-value*
miR-15b-5p	-1.13	0.49	-1.42	0.53	0.00005
miR-106a-5p	2.93	0.30	3.18	0.37	0.00060
miR-197-3p	-1.62	0.51	-1.30	0.85	0.00094
miR-652-3p	0.08	0.62	0.26	0.63	0.00338
miR-361-5p	-0.32	0.56	-0.25	0.37	0.00442
miR-222-3p	0.78	0.45	0.72	0.50	0.00870
miR-26b-5p	-1.07	0.44	-1.19	0.47	0.01603
miR-532-5p	-2.50	0.66	-2.95	1.04	0.01768
miR-27b-3p	1.49	0.43	1.72	0.59	0.01941
miR-21-5p	3.77	0.34	3.64	0.29	0.02112
miR-103a-3p	2.72	0.53	2.85	0.56	0.02210
miR-30c-5p	-0.43	0.62	-0.47	0.58	0.02335
miR-22-3p	1.11	0.40	0.98	0.42	0.02378
miR-146b-5p	-3.69	1.02	-4.19	0.90	0.02378
miR-151a-5p	0.54	0.47	0.71	0.83	0.03889
miR-374b-5p	-3.18	1.02	-2.97	1.26	0.05590
miR-let7d-3p	0.02	0.79	0.37	0.60	0.05771
miR-148a-3p	-0.41	0.57	-0.63	0.74	0.05771
miR-26a-5p	0.10	0.62	0.22	0.57	0.06149
miR-223-3p	6.18	0.63	6.26	0.53	0.06547
miR-30b-5p	-0.07	0.67	0.23	0.57	0.06753
miR-27a-3p	-0.86	0.85	-0.42	0.40	0.06753
miR-140-5p	-1.65	0.53	-1.57	0.53	0.07406
miR-let7g-5p	2.02	0.34	1.89	0.39	0.07406
miR-320d	-1.90	0.50	-2.08	0.51	0.08356
miR-let7b-5p	1.34	0.52	1.11	0.58	0.10549
miR-146a-5p	0.79	0.71	0.99	0.60	0.10549
miR-151a-3p	-1.86	0.95	-2.12	0.62	0.10853
miR-130a-3p	-1.09	0.65	-0.99	0.52	0.10853
miR-93-5p	2.71	0.41	2.91	0.59	0.10853
miR-339-5p	-2.04	1.22	-1.79	1.10	0.11164
miR-363-3p	-1.24	1.07	-1.52	1.06	0.12138
miR-191-5p	1.31	0.65	1.48	0.69	0.12477
miR-185-5p	3.29	0.47	3.19	0.34	0.13539
miR-let7f-5p	-0.83	0.48	-0.53	0.59	0.13908
miR-320b	-0.08	0.42	-0.06	0.49	0.15061
miR-15a-5p	3.39	0.57	3.17	0.48	0.16287
miR-424-5p	-2.68	0.95	-2.86	0.78	0.20913
miR-199a-5p	-1.00	0.97	-0.74	0.54	0.21424
miR-342-3p	-0.83	0.46	-0.69	0.51	0.21943
miR-451a	8.22	1.58	7.76	1.49	0.23555
miR-101-3p	0.88	0.64	0.73	0.71	0.24111
miR-125b-5p	0.03	1.03	-0.00	0.90	0.24111
miR-221-3p	2.33	0.87	2.48	0.39	0.24111
miR-107	0.30	0.50	0.44	0.51	0.26425
miR-30e-5p	1.39	0.29	1.47	0.29	0.30834
miR-140-3p	0.30	0.80	0.14	0.71	0.32178
miR-144-3p	0.32	1.48	-0.00	1.14	0.33560
miR-425-5p	1.01	0.40	1.01	0.40	0.34980
miR-106b-5p	0.60	0.53	0.65	0.54	0.35703
miR-324-3p	-1.85	0.62	-1.96	0.97	0.37931
miR-18a-5p	-0.09	0.63	-0.17	0.50	0.37931
miR-92a-3p	3.50	0.58	3.37	0.65	0.37931
miR-148b-3p	-0.13	0.40	-0.16	0.44	0.37931
miR-486-5p	2.21	0.99	2.02	1.04	0.39463
miR-139-5p	-2.64	1.09	-2.20	0.49	0.41031
miR-let7i-5p	0.40	0.35	0.46	0.92	0.41031
miR-423-5p	0.21	0.45	0.33	0.50	0.41829
miR-29c-3p	-0.13	0.43	-0.14	0.43	0.41829
miR-199a-3p	0.63	0.82	0.75	0.79	0.42636
miR-497-5p	-2.81	0.98	-2.96	1.15	0.43452
miR-145-5p	-1.26	1.14	-1.05	0.87	0.45111
miR-19b-3p	3.55	0.40	3.51	0.33	0.45111
miR-25-3p	2.57	0.56	2.49	0.74	0.46805
miR-590-5p	-2.53	0.93	-2.59	1.03	0.46805
miR-423-3p	-0.10	0.77	-0.21	0.59	0.47665
miR-126-5p	-0.45	0.53	-0.45	1.08	0.49410
miR-let7d-5p	-1.37	0.94	-1.48	0.46	0.49410
miR-338-3p	-2.25	0.74	-2.22	0.57	0.52092
miR-484	-0.84	0.67	-0.85	0.50	0.52092
miR-320a	2.16	0.49	2.17	0.37	0.54846
miR-24-3p	3.43	0.57	3.42	0.59	0.56722
miR-215-5p	-1.57	1.00	-1.41	0.98	0.56722
miR-let7c-5p	-2.93	0.60	-3.10	0.37	0.56722
miR-122-5p	2.85	1.53	2.77	1.51	0.58627
miR-142-5p	-0.45	0.63	-0.40	1.05	0.59591
miR-192-5p	-0.43	1.17	-0.51	0.60	0.59591
miR-23b-3p	1.99	0.44	2.07	0.37	0.60562
miR-19a-3p	2.63	0.43	2.58	0.42	0.61540
miR-28-3p	-2.38	0.69	-2.32	0.84	0.62525
miR-22-5p	-2.46	0.80	-2.64	0.77	0.64515
miR-20a-5p	2.77	0.36	2.72	0.33	0.65519
miR-126-3p	3.93	0.40	3.86	0.29	0.65519
miR-23a-3p	4.17	0.45	4.17	0.41	0.66530
miR-1260a	-0.62	1.08	-0.68	0.87	0.68570
miR-125a-5p	-2.09	0.79	-2.03	0.94	0.69599
miR-30a-5p	-2.30	0.96	-2.42	1.13	0.71673
miR-210-3p	-2.14	1.03	-2.28	0.72	0.72718
miR-29b-3p	-2.09	0.58	-2.10	0.65	0.73769
miR-128-3p	-1.91	0.90	-2.11	0.34	0.73769
miR-181a-5p	-0.34	0.65	-0.25	0.61	0.75884
miR-99a-5p	-1.46	0.80	-1.65	0.92	0.76948
miR-144-5p	-2.70	1.27	-2.51	0.82	0.79090
miR-32-5p	-2.76	0.73	-2.66	0.93	0.79090
miR-331-3p	-2.22	0.82	-2.22	0.60	0.81247
miR-660-5p	-0.50	0.90	-0.51	0.86	0.81247
miR-194-5p	-2.51	1.22	-2.71	1.30	0.81247
miR-143-3p	0.02	0.76	-0.05	1.14	0.86701
miR-29a-3p	-0.09	0.38	-0.04	0.41	0.87800
miR-320c	-2.26	0.77	-2.27	0.56	0.88902
miR-30d-5p	1.42	0.58	1.44	0.40	0.90005
miR-162-3p	-3.05	0.96	-3.16	0.48	0.92218
miR-let7a-5p	1.35	0.61	1.33	1.07	0.92218
miR-150-5p	1.65	0.72	1.67	0.51	0.93327
miR-142-3p	1.54	0.60	1.63	0.57	0.93327
miR-16-5p	6.91	0.83	6.67	0.47	0.95549
miR-18b-5p	-0.41	0.72	-0.54	0.77	0.95549
miR-425-3p	-2.96	1.17	-3.22	0.83	0.96661
miR-34a-5p	-2.13	0.96	-2.08	1.58	0.97773
miR-324-5p	-2.49	1.02	-2.38	0.89	1.00000
*Bold highlighted P-values: significant after adjusting for multiple testing using Benjamini-Hochberg correction with a false discovery rate (FDR) of 25%.
