# Supplementary material for: Association of recurrent venous thromboembolism and circulating microRNAs
Source: Clin Epigenetics. 2019 Feb 13;11:28. doi: 10.1186/s13148-019-0627-z (PMC6374897; doi:10.1186/s13148-019-0627-z)
Supplement: Supplementary file 3 — Table S2. Eighty-two KEGG pathway annotation of the miRNA Targets (DAVID 6.8). (XLSX 15 kb) [file 13148_2019_627_MOESM3_ESM.xlsx]

## Sheet: Sheet3
Table S2. 82 KEGG pathway annotation of the miRNA Targets (DAVID 6.8)*
Category	Term	Count	%	P-Value**	Benjamini P-Value***
KEGG_PATHWAY	Pathways in cancer	69	18.1	6.4E-27	1.4E-24
KEGG_PATHWAY	Hepatitis B	38	9.9	1.1E-20	1.3E-18
KEGG_PATHWAY	MicroRNAs in cancer	51	13.4	5.6E-20	4.1E-18
KEGG_PATHWAY	p53 signaling pathway	25	6.5	1.7E-17	9.2E-16
KEGG_PATHWAY	FoxO signaling pathway	32	8.4	3.8E-16	1.5E-14
KEGG_PATHWAY	Pancreatic cancer	22	5.8	2.2E-14	8.0E-13
KEGG_PATHWAY	Proteoglycans in cancer	36	9.4	4.5E-14	1.4E-12
KEGG_PATHWAY	Chagas disease (American trypanosomiasis)	26	6.8	1.4E-13	3.8E-12
KEGG_PATHWAY	TNF signaling pathway	26	6.8	2.2E-13	5.4E-12
KEGG_PATHWAY	Colorectal cancer	20	5.2	1.2E-12	2.6E-11
KEGG_PATHWAY	Measles	27	7.1	7.5E-12	1.5E-10
KEGG_PATHWAY	Toxoplasmosis	25	6.5	2.1E-11	3.8E-10
KEGG_PATHWAY	PI3K-Akt signaling pathway	41	10.7	5.0E-10	8.5E-9
KEGG_PATHWAY	Hippo signaling pathway	26	6.8	8.1E-10	1.3E-8
KEGG_PATHWAY	Signaling pathways regulating pluripotency of stem cells	25	6.5	8.6E-10	1.3E-8
KEGG_PATHWAY	Prostate cancer	20	5.2	9.5E-10	1.3E-8
KEGG_PATHWAY	HIF-1 signaling pathway	21	5.5	9.8E-10	1.3E-8
KEGG_PATHWAY	Transcriptional misregulation in cancer	27	7.1	1.7E-9	2.0E-8
KEGG_PATHWAY	Chronic myeloid leukemia	18	4.7	1.7E-9	2.0E-8
KEGG_PATHWAY	Bladder cancer	14	3.7	2.9E-9	3.2E-8
KEGG_PATHWAY	TGF-beta signaling pathway	19	5.0	3.0E-9	3.2E-8
KEGG_PATHWAY	Malaria	15	3.9	3.3E-9	3.3E-8
KEGG_PATHWAY	Viral carcinogenesis	29	7.6	6.9E-9	6.6E-8
KEGG_PATHWAY	Glioma	16	4.2	2.2E-8	2.1E-7
KEGG_PATHWAY	Tuberculosis	26	6.8	2.3E-8	2.1E-7
KEGG_PATHWAY	Epstein-Barr virus infection	27	7.1	2.4E-8	2.0E-7
KEGG_PATHWAY	Cell cycle	21	5.5	6.8E-8	5.5E-7
KEGG_PATHWAY	HTLV-I infection	31	8.1	7.1E-8	5.6E-7
KEGG_PATHWAY	Melanoma	16	4.2	8.0E-8	6.1E-7
KEGG_PATHWAY	Apoptosis	15	3.9	9.0E-8	6.6E-7
KEGG_PATHWAY	Focal adhesion	27	7.1	1.3E-7	9.0E-7
KEGG_PATHWAY	Small cell lung cancer	17	4.5	1.6E-7	1.1E-6
KEGG_PATHWAY	Renal cell carcinoma	15	3.9	1.7E-7	1.1E-6
KEGG_PATHWAY	Prolactin signaling pathway	15	3.9	5.4E-7	3.5E-6
KEGG_PATHWAY	Osteoclast differentiation	20	5.2	8.0E-7	5.1E-6
KEGG_PATHWAY	Pertussis	15	3.9	1.1E-6	6.7E-6
KEGG_PATHWAY	NF-kappa B signaling pathway	16	4.2	1.3E-6	7.7E-6
KEGG_PATHWAY	Non-small cell lung cancer	13	3.4	1.4E-6	8.1E-6
KEGG_PATHWAY	Leishmaniasis	14	3.7	3.3E-6	1.9E-5
KEGG_PATHWAY	Toll-like receptor signaling pathway	17	4.5	3.6E-6	2.0E-5
KEGG_PATHWAY	Cytokine-cytokine receptor interaction	26	6.8	3.8E-6	2.0E-5
KEGG_PATHWAY	Endometrial cancer	12	3.1	4.4E-6	2.3E-5
KEGG_PATHWAY	Influenza A	22	5.8	4.5E-6	2.3E-5
KEGG_PATHWAY	Legionellosis	12	3.1	6.5E-6	3.3E-5
KEGG_PATHWAY	Ras signaling pathway	25	6.5	8.9E-6	4.4E-5
KEGG_PATHWAY	Adherens junction	13	3.4	1.9E-5	9.0E-5
KEGG_PATHWAY	MAPK signaling pathway	26	6.8	2.3E-5	1.1E-4
KEGG_PATHWAY	Non-alcoholic fatty liver disease (NAFLD)	19	5.0	2.6E-5	1.2E-4
KEGG_PATHWAY	Rap1 signaling pathway	23	6.0	2.6E-5	1.2E-4
KEGG_PATHWAY	African trypanosomiasis	9	2.4	3.2E-5	1.4E-4
KEGG_PATHWAY	Herpes simplex infection	21	5.5	3.4E-5	1.5E-4
KEGG_PATHWAY	Central carbon metabolism in cancer	12	3.1	3.6E-5	1.5E-4
KEGG_PATHWAY	Hepatitis C	17	4.5	6.6E-5	2.7E-4
KEGG_PATHWAY	ErbB signaling pathway	13	3.4	1.5E-4	6.0E-4
KEGG_PATHWAY	Jak-STAT signaling pathway	17	4.5	1.9E-4	7.4E-4
KEGG_PATHWAY	Neurotrophin signaling pathway	15	3.9	2.6E-4	1.0E-3
KEGG_PATHWAY	Estrogen signaling pathway	13	3.4	5.0E-4	1.9E-3
KEGG_PATHWAY	Progesterone-mediated oocyte maturation	12	3.1	6.0E-4	2.3E-3
KEGG_PATHWAY	Rheumatoid arthritis	12	3.1	6.6E-4	2.5E-3
KEGG_PATHWAY	Inflammatory bowel disease (IBD)	10	2.6	8.6E-4	3.2E-3
KEGG_PATHWAY	AMPK signaling pathway	14	3.7	1.0E-3	3.7E-3
KEGG_PATHWAY	Chemokine signaling pathway	18	4.7	1.1E-3	3.8E-3
KEGG_PATHWAY	Wnt signaling pathway	15	3.9	1.1E-3	3.8E-3
KEGG_PATHWAY	Acute myeloid leukemia	9	2.4	1.5E-3	5.2E-3
KEGG_PATHWAY	mTOR signaling pathway	9	2.4	1.9E-3	6.4E-3
KEGG_PATHWAY	Sphingolipid signaling pathway	13	3.4	2.7E-3	9.1E-3
KEGG_PATHWAY	Amoebiasis	12	3.1	3.1E-3	1.0E-2
KEGG_PATHWAY	Amyotrophic lateral sclerosis (ALS)	8	2.1	3.3E-3	1.1E-2
KEGG_PATHWAY	cAMP signaling pathway	17	4.5	5.2E-3	1.7E-2
KEGG_PATHWAY	Salmonella infection	10	2.6	5.3E-3	1.7E-2
KEGG_PATHWAY	Thyroid hormone signaling pathway	12	3.1	5.3E-3	1.7E-2
KEGG_PATHWAY	T cell receptor signaling pathway	11	2.9	7.4E-3	2.3E-2
KEGG_PATHWAY	Natural killer cell mediated cytotoxicity	12	3.1	8.8E-3	2.6E-2
KEGG_PATHWAY	VEGF signaling pathway	8	2.1	1.0E-2	2.9E-2
KEGG_PATHWAY	Insulin resistance	11	2.9	1.0E-2	3.0E-2
KEGG_PATHWAY	Type II diabetes mellitus	7	1.8	1.1E-2	3.2E-2
KEGG_PATHWAY	Ovarian steroidogenesis	7	1.8	1.2E-2	3.5E-2
KEGG_PATHWAY	Cholinergic synapse	11	2.9	1.2E-2	3.5E-2
KEGG_PATHWAY	cGMP-PKG signaling pathway	14	3.7	1.4E-2	4.0E-2
KEGG_PATHWAY	Epithelial cell signaling in Helicobacter pylori infection	8	2.1	1.6E-2	4.4E-2
KEGG_PATHWAY	Fc gamma R-mediated phagocytosis	9	2.4	1.8E-2	4.8E-2
* all the validated predicted miRNA targets (genes listed on Table 4a) were run KEGG pathway annotation using the DAVID gene annotation tool.
** Fisher Exact P-Value (https://david.ncifcrf.gov/)
***P-Value after Benjamini Hochberg correction
